# Supplementary material for: Medical students’ perceived stress and perceptions regarding clinical clerkship during the COVID-19 pandemic
Source: PLoS One. 2022 Oct 31;17(10):e0277059. doi: 10.1371/journal.pone.0277059 (PMC9621432; doi:10.1371/journal.pone.0277059)
Supplement: S1 File — (XLSX) [file pone.0277059.s004.xlsx]

## Sheet: data
ID	Study_years	Sex	PSS_total	PSS_severity_level	Clerkship_scope_category4	Clerkship_scope_category3	Clerkship_participation_category5	Clerkship_participation_category4
S1	4	1	18	2	1	1	1	1
S2	4	1	27	3	3	3	4	4
S3	4	1	15	2	3	3	5	4
S4	4	2	20	2	2	2	5	4
S5	4	1	19	2	3	3	3	3
S6	4	2	19	2	3	3	3	3
S7	4	2	13	1	3	3	5	4
S8	4	1	10	1	2	2	2	2
S9	4	1	12	1	3	3	1	1
S10	4	2	12	1	2	2	3	3
S11	4	1	12	1	3	3	3	3
S12	4	2	17	2	3	3	3	3
S13	4	1	15	2	2	2	2	2
S14	4	2	14	2	2	2	2	2
S15	4	1	13	1	3	3	2	2
S16	4	2	11	1	3	3	4	4
S17	4	1	23	2	1	1	2	2
S18	4	1	4	1	2	2	3	3
S19	4	1	22	2	3	3	3	3
S20	4	2	22	2	3	3	3	3
S21	4	2	21	2	2	2	2	2
S22	4	2	10	1	1	1	1	1
S23	4	2	15	2	3	3	1	1
S24	4	2	15	2	2	2	1	1
S25	4	1	16	2	3	3	3	3
S26	4	2	8	1	2	2	1	1
S27	4	1	23	2	2	2	5	4
S28	4	1	10	1	2	2	1	1
S29	4	2	21	2	2	2	1	1
S30	4	2	11	1	1	1	1	1
S31	4	2	6	1	2	2	2	2
S32	4	1	14	2	3	3	3	3
S33	4	1	12	1	2	2	3	3
S34	4	1	18	2	3	3	3	3
S35	4	2	19	2	2	2	3	3
S36	4	2	24	2	2	2	3	3
S37	4	1	15	2	2	2	2	2
S38	4	2	16	2	2	2	2	2
S39	4	1	14	2	3	3	4	4
S40	4	1	20	2	2	2	2	2
S41	4	2	28	3	3	3	4	4
S42	4	1	17	2	2	2	2	2
S43	4	2	12	1	3	3	1	1
S44	4	1	11	1	2	2	2	2
S45	4	2	17	2	3	3	3	3
S46	4	1	21	2	3	3	4	4
S47	4	2	22	2	2	2	2	2
S48	4	1	10	1	2	2	3	3
S49	4	1	9	1	3	3	3	3
S50	4	1	18	2	1	1	2	2
S51	4	2	8	1	3	3	3	3
S52	4	1	20	2	2	2	3	3
S53	4	1	18	2	1	1	1	1
S54	4	1	18	2	2	2	2	2
S55	4	1	13	1	1	1	2	2
S56	4	1	23	2	2	2	2	2
S57	4	2	14	2	2	2	2	2
S58	4	1	26	2	3	3	3	3
S59	4	1	18	2	3	3	2	2
S60	4	1	18	2	3	3	2	2
S61	4	1	13	1	3	3	2	2
S62	4	1	20	2	2	2	3	3
S63	4	1	15	2	1	1	2	2
S64	4	1	21	2	1	1	2	2
S65	4	2	23	2	1	1	2	2
S66	4	1	20	2	3	3	3	3
S67	4	2	13	1	3	3	2	2
S68	4	1	20	2	2	2	2	2
S69	4	2	16	2	1	1	2	2
S70	3	1	4	1	1	1	1	1
S71	3	1	11	1	3	3	3	3
S72	3	1	12	1	1	1	3	3
S73	3	1	24	2	1	1	1	1
S74	3	1	0	1	2	2	3	3
S75	3	1	6	1	3	3	3	3
S76	3	1	20	2	3	3	4	4
S77	3	1	18	2	1	1	1	1
S78	3	1	10	1	2	2	2	2
S79	3	2	18	2	3	3	3	3
S80	3	2	7	1	2	2	2	2
S81	3	2	13	1	2	2	3	3
S82	3	1	11	1	2	2	2	2
S83	3	1	21	2	2	2	1	1
S84	3	1	21	2	2	2	2	2
S85	3	1	5	1	2	2	3	3
S86	3	1	16	2	2	2	1	1
S87	3	2	5	1	3	3	2	2
S88	3	2	12	1	2	2	3	3
S89	3	1	10	1	2	2	2	2
S90	3	1	9	1	2	2	1	1
S91	3	1	4	1	2	2	1	1
S92	3	2	8	1	2	2	2	2
S93	3	2	19	2	2	2	3	3
S94	3	2	16	2	1	1	1	1
S95	3	1	7	1	1	1	1	1
S96	3	1	15	2	1	1	1	1
S97	3	1	4	1	1	1	1	1
S98	3	2	21	2	3	3	2	2
S99	3	1	6	1	1	1	1	1
S100	3	1	13	1	2	2	1	1
S101	3	1	30	3	2	2	2	2
S102	3	2	11	1	2	2	1	1
S103	3	2	13	1	1	1	1	1
S104	3	1	29	3	1	1	1	1
S105	3	1	10	1	2	2	3	3
S106	3	2	16	2	2	2	2	2
S107	3	1	4	1	1	1	1	1
S108	3	1	9	1	2	2	2	2
S109	3	1	15	2	3	3	2	2
S110	3	1	14	2	3	3	3	3
S111	3	2	20	2	2	2	2	2
S112	3	1	19	2	1	1	1	1
S113	3	2	16	2	3	3	3	3
S114	3	1	24	2	1	1	1	1
S115	3	1	16	2	1	1	1	1
S116	3	1	9	1	2	2	2	2
S117	3	1	4	1	2	2	2	2
S118	3	1	10	1	1	1	2	2
S119	3	1	9	1	1	1	2	2
S120	3	2	19	2	2	2	2	2
S121	3	2	14	2	2	2	1	1
S122	3	1	24	2	2	2	3	3
S123	3	1	20	2	1	1	1	1
S124	3	1	22	2	2	2	2	2
S125	3	1	10	1	4	3	3	3
S126	3	2	14	2	1	1	2	2
S127	3	1	20	2	2	2	2	2
S129	3	2	13	1	1	1	2	2
S130	3	1	12	1	2	2	2	2
S131	3	1	12	1	2	2	2	2
S132	3	2	25	2	2	2	2	2
S133	3	1	11	1	1	1	2	2
S134	3	2	8	1	3	3	2	2
S135	3	1	12	1	3	3	3	3
S136	3	1	15	2	1	1	1	1
S137	3	2	21	2	2	2	2	2
S138	3	1	22	2	2	2	2	2
S139	3	1	0	1	2	2	1	1
S140	3	1	6	1	3	3	4	4
S141	3	2	23	2	4	3	5	4
S142	3	1	13	1	2	2	1	1
S143	3	1	16	2	2	2	1	1
S144	3	1	5	1	2	2	3	3
S145	3	1	18	2	2	2	3	3
S147	3	1	24	2	3	3	3	3
S148	3	1	12	1	2	2	2	2
S149	3	1	10	1	1	1	1	1
S150	3	1	4	1	2	2	2	2
S151	3	1	14	2	3	3	4	4
S152	3	1	10	1	2	2	3	3
S153	3	1	22	2	2	2	3	3
S154	3	1	21	2	1	1	1	1
S155	3	1	18	2	2	2	3	3
S156	3	1	13	1	2	2	1	1
S157	3	1	19	2	2	2	1	1
S158	3	1	24	2	1	1	1	1
S159	3	1	4	1	1	1	1	1
S160	3	1	0	1	1	1	1	1
S161	3	1	15	2	2	2	1	1
S162	3	1	12	1	2	2	2	2
S163	3	2	15	2	3	3	3	3
S164	3	1	8	1	1	1	1	1
S165	3	1	4	1	1	1	1	1
S166	3	1	0	1	1	1	1	1
S167	3	2	11	1	2	2	1	1
S168	3	1	13	1	2	2	1	1
S169	3	1	16	2	3	3	1	1
S170	3	2	24	2	3	3	3	3
S171	3	2	12	1	3	3	3	3
S172	3	2	4	1	2	2	1	1
S173	3	1	5	1	3	3	3	3
S174	3	1	20	2	2	2	2	2
S175	3	1	14	2	2	2	3	3
S176	3	1	19	2	3	3	4	4
S177	3	1	15	2	2	2	2	2
S178	3	2	24	2	3	3	2	2
S179	3	1	18	2	2	2	1	1
S180	3	2	19	2	2	2	3	3
S181	3	1	8	1	2	2	3	3

## Sheet: coding book
Variable	Description
ID	ID number
Study_years	3: 3rd-year students 4: 4th-year students
Sex	1: male 2: female
PSS_total	PSS total score (0–40)
PSS_severity_level	1: low 2: moderate 3: high
Clerkship_scope_category4	1: Proceed with regular rotation schedule (including ER/ICU) 2: Proceed with regular rotation schedule (except for ER/ICU/isolation rooms) 3: Carry out the clinical rotations in the general ward and outpatient clinic settings in small groups in a limited manner 4: Completely discontinue of all clinical rotations
Clerkship_scope_category3	1: Proceed with regular rotation schedule (including ER/ICU) 2: Proceed with regular rotation schedule (except for ER/ICU/isolation rooms) 3: Carry out the clinical rotations in the general ward and outpatient clinic settings in small groups in a limited manner + Completely discontinue of all clinical rotations
Clerkship_participation_category5	1: Actively participate in clinical rotation and COVID-19 pandemic-related volunteer work 2: Actively participate in clinical rotation but not in COVID-19 pandemic-related work 3: Participate only in essential clinical rotation for student safety (infection prevention) 4: Minimize clinical rotations despite missing out on essential clinical rotations because students’ safety is the highest priori…
Clerkship_participation_category4	1: Actively participate in clinical rotation and COVID-19 pandemic-related volunteer work 2: Actively participate in clinical rotation but not in COVID-19 pandemic-related work 3: Participate only in essential clinical rotation for student safety (infection prevention) 4: Minimize clinical rotations despite missing out on essential clinical rotations because students’ safety is the highest priori…
